# Supplementary material for: Inflammatory ER stress responses dictate the immunopathogenic progression of systemic candidiasis
Source: J Clin Invest. 2023 Sep 1;133(17):e167359. doi: 10.1172/JCI167359 (PMC10471176; doi:10.1172/JCI167359)
Supplement: Supporting data values [file jci-133-167359-s010.xlsx]

## Sheet: Figure 1
	Fig 1B
	Neutrophils	ERAI naive	ERAI+ Candida day 1	ERAI+ Candida day 3
		497	796	1044
		459	752	1066
		463	829	1048
			814
	Monocytes	ERAI naive	ERAI+ Candida day 1	ERAI+ Candida day 3
		804	1096	1074
		704	928	1105
		706	1107	1046
			1123
	DCs	ERAI naive	ERAI+ Candida day 1	ERAI+ Candida day 3
		1245	2629	2319
		1397	2226	2430
		2077	1910	2272
			2620
	Macrophages	ERAI naive	ERAI+ Candida day 1	ERAI+ Candida day 3
		706	644	599
		601	607	632
		692	583	677
	NK cells	ERAI naive	ERAI+ Candida day 1	ERAI+ Candida day 3
		898	1057	742
		789	924	746
		768	822	734
			723
	B cells	ERAI naive	ERAI+ Candida day 1	ERAI+ Candida day 3
		161	175	245
		164	169	295
		150	176	279
			193
	T cells	ERAI naive	ERAI+ Candida day 1	ERAI+ Candida day 3
		167	284	247
		139	227	257
		155	179	344
			206
	Fig 1C
	Xbp1s	Naive bone marrow	Naive blood	day 1	day 3	day 5	day 7
		4e-05	4e-05	0.0059	0.00794	0.01472	0.01879
		4e-05	4e-05	0.00521	0.00581	0.00917	0.0122
		4e-05	5e-05	0.00536	0.00984	0.01632	0.01638
		4e-05	5e-05	0.00618	0.00637	0.00888	0.01093
	ERdj4	Naive bone marrow	Naive blood	day 1	day 3	day 5	day 7
		0.002	0.001	0.022	0.026	0.042	0.041
		0.002	0.001	0.02	0.032	0.038	0.033
		0.002	0.001	0.015	0.032	0.053	0.03
		0.002	0.001	0.016	0.032	0.031	0.029
	Grp78	Naive bone marrow	Naive blood	day 1	day 3	day 5	day 7
		0.001	0.002	0.079	0.086	0.182	0.172
		0.001	0.002	0.057	0.088	0.139	0.125
		0.001	0.002	0.055	0.107	0.198	0.143
		0.001	0.002	0.063	0.1	0.123	0.113
	Fig 1D
	Bloc1s1	Naive bone marrow	Naive blood	day 1	day 3	day 5	day 7
		0.006	0.006	0.027	0.0375	0.0595	0.071
		0.005	0.006	0.03	0.046	0.0465	0.0705
		0.006	0.005	0.028	0.032	0.0485	0.0665
			0.005	0.024	0.0345	0.041	0.0555
	Hgsnat	Naive bone marrow	Naive blood	day 1	day 3	day 5	day 7
		0.003	0.006	0.009	0.012	0.017	0.017
		0.002	0.007	0.009	0.014	0.017	0.013
		0.002	0.006	0.009	0.01	0.015	0.01
		0.003	0.006	0.008	0.01	0.014	0.014
	Tapbp	Naive bone marrow	Naive blood	day 1	day 3	day 5	day 7
		0.0001	0.0003	0.0003	0.00055	0.00035	0.00045
		0.0001	0.0003	0.0003	0.00035	0.0003	0.00035
		0.0001	0.0003	0.00025	0.0005	0.00025	0.00035
		0.0001	0.0002	0.0003	0.00035	0.00025	0.00035

## Sheet: Figure 2
	Fig 2A
		Control	HKCA MOI 1	HKCA MOI 3	HKCA MOI 5
		1517	1832	1944	2229
		1413	1461	1970	2296
		1530	1687	1967	2520
		1260	1603	1856	2465
	Fig 2B
		Control	Zymosan 5 μg/ml	Zymosan 10 μg/ml	Zymosan 25 μg/ml
		952	1262	1372	1578
		993	1258	1376	1617
		971	1300	1393	1633
		982	1330	1317	1617
	Fig 2D
	Xbp1s	Untreated	0.00126902	0.00133346	0.00130679	0.00104525
		HKCA	0.00275781	0.00302709	0.00259991	0.00287884
		Zymosan	0.00297801	0.00385613	0.00334644	0.00326955
	ERdj4	Untreated	0.00255416	0.00166969	0.00208864	0.00169464
		HKCA	0.015494	0.0222456	0.0189735	0.0261969
		Zymosan	0.0134713	0.0146217	0.0163592	0.018195
	Sec61a1	Untreated	0.00425579	0.00341859	0.00404321	0.00268473
		HKCA	0.00487647	0.00546969	0.00572405	0.00573466
		Zymosan	0.00665534	0.00667493	0.00735828	0.00705973
	Fig 2E
	Ddit3	Untreated	0.00408938	0.00269923	0.00348897	0.00277707
		HKCA	0.0103181	0.0123429	0.011779	0.0147136
		Zymosan	0.0104497	0.0110988	0.0140835	0.0151027
	Grp78	Untreated	0.00877131	0.00926834	0.0104331	0.0094237
		HKCA	0.0605348	0.0580148	0.0781595	0.069468
		Zymosan	0.0922169	0.0984934	0.106115	0.0916227
	Atf4	Untreated	0.00681754	0.0073879	0.0082766	0.00547604
		HKCA	0.0264346	0.0267372	0.0299774	0.0306754
		Zymosan	0.0399571	0.0358645	0.0410725	0.0353074
	Fig 2F
		WT Neutrophils				Dectin1KO Neutrophils				Dectin1 FcgKO Neutrophils				Ern1KO Neutrophils
	Control	9.59569e-05	0.0001004	0.000134891	9.03123e-05	9.96757e-05	0.0001036	0.000122775	9.09813e-05	0.000138267	0.000137367	0.0001107	0.00014031	8.25895e-05	7.69043e-05	6.23962e-05	7.11761e-05
	HKCA	0.000715929	0.000697373	0.000488039	0.000599134	0.000282092	0.000389455	0.000275348	0.000216216	0.000366644	0.000378885	0.000283541	0.000251753	5.8269e-05	5.44266e-05	7.26788e-05	4.9727e-05
		WT Neutrophils				Dectin1KO Neutrophils				Dectin1 FcgKO Neutrophils				Ern1KO Neutrophils
	Control	9.59569e-05	0.0001004	0.000134891	9.03123e-05	9.96757e-05	0.0001036	0.000122775	9.09813e-05	0.000138267	0.000137367	0.0001107	0.00014031	8.25895e-05	7.69043e-05	6.23962e-05	7.11761e-05
	Zymosan	0.00128175	0.00163519	0.00161681	0.00170268	0.00079611	0.000686606	0.000909407	0.000811364	0.00115149	0.000846378	0.000887201	0.000898227	7.39865e-05	8.06469e-05	8.45921e-05	9.89198e-05
	Fig 2G
		WT				MyD88KO
	Control	0.00026	0.00016	0.00029	0.00018	0.000145	9.5e-05	0.00022	0.000145
	HKCA	0.001905	0.0021	0.00173	0.002005	0.000575	0.00068	0.00061	0.00058
	Zymosan	0.001535	0.00172	0.001475	0.00145	0.000825	0.000725	0.0008	0.000625
	Fig 2H
	Control	Tunicamycin (TM)	TM+R406	TM+PP2
	0.0002	0.0036	0.0035	0.0041
	0.0002	0.0044	0.0029	0.0036
	0.0001	0.0046	0.0037	0.0038
	Fig 2I
	Untreated	Zymosan	Zymosan+R406
	0.000125693	0.001951	0.000226
	0.000191263	0.001631	0.000187
	0.000182513	0.003734	0.000272
	0.000211543	0.004896	0.000188
	Fig 2J
	Control	Zymosan	Zymosan+PP2
	0.00017	0.00166	0.00015
	0.0002	0.00199	0.00016
	0.00018	0.00217	0.00019
	0.00016	0.002	0.00019
	Fig 2K
	Control	HKCA	HKCA+R406	HKCA+PP2
	0.00017	0.00098	0.00012	0.00018
	0.0002	0.00158	0.00014	0.00022
	0.00018	0.0016	0.0001	0.00017
	0.00016	0.00152	0.00015	0.00019
	Fig 2L
	Vehicle	Zymosan	Zymosan+DPI	Zymosan +VAS-2780
	0.000352559	0.00328957	0.000200461	0.00133076
	0.000346577	0.0044354	0.00020253	0.00120025
	0.000686055	0.00664722	0.000449467	0.00193101
	0.000564928	0.00563923	0.000284064	0.00216603
	Vehicle	HKCA	HKCA +DPI	HKCA +VAS-2870
	0.000352559	0.00375132	0.00016702	0.000911909
	0.000346577	0.00233836	0.000254062	0.000914714
	0.000686055	0.00379077	0.000573103	0.00130408
	0.000564928	0.0041054	0.000319295	0.00134304
	Fig 2M
	Control	Zymosan	Zymosan+Hydralazine
	0.00017	0.000968	0.000439
	0.000196	0.000944	0.000416
	0.000183	0.000939	0.000448
	Control	HKCA	HKCA+Hydralazine
	0.000218	0.000622	0.000236
	0.000205	0.000516	0.000232
	0.000185	0.00066	0.000278

## Sheet: Figure 3
		Fig 3A				Fig 3B				Fig 3C
		Days after C. albicans challenge	Ern1f/f	Ern1f/fVav1cre		Days after C. albicans challenge	Atf6f/f	Atf6f/fVav1cre		Days after C. albicans challenge	Eif2ak3f/f	Eif2ak3f/fVav1cre
		5	1			8	1			5		1
		6	1	1		8	1			7		1
		6	1			9				8	1
		6	1			10		1		8	1	1
		6	1			12	1	1		10	1	1
		6	1	1		13	1			10	1
		7	1			13	1			11	1
		7		1		14		1		12	1
		8	1			18		1		12	1
		8	1	1						13		1
		8	1							13		1
		9	1	1						16	1
		10	1							16	1
		11	1	1						16
		12		1						16
		13		1						20	0	0
		14	1	1						20	0	0
		25		0						20		0
		25		0
		25		0
	Fig 3D
	Hours after C. albicans infection	Ern1f/f										Ern1f/f Vav1cre
	24	43981.5	17316	86848.6	80775.4	66193.9	12802.3	13951.7	12978.1	16111.1	15404.8	6368.77	33539.7	25589.2	24089.6	30092.6	11591.1	11192.2	10396.4	13319.3	12981.6
	72	33185.8	3671.07	4016.06	42438.3	9656.65	39573.8	8333.33	2240.9	3551.91	1194.97	3880.07	4986.57	4481.21	2377.97	14756.9	943.396	2591.6	1130.95	3315.57	2867.83
	120	9595.33	12073.5	33285.8	16628							12232.4	19110.6	6029.29	9552.54

## Sheet: Figure 4
	Fig 4A
	Hours after infection	Ern1f/f				Ern1f/fVav1cre
	0	140166	76800	79326		95340	139752
	36	1050600	2259300	1182200		603900	421640	2516800	463980
	72	825030	862155	317394	473130	1081080	878220	699210	1226160
	120	1471250	3316335	2211000		1794980	1100055	579348	883740
	168	2258060	3528000	3507840	3378550	2081310	2615760	1874880	856800
	Fig 4B
	Hours after infection	Ern1f/f				Ern1f/fVav1cre
	0	43992	17760	19422		21420	34992
	36	622120	1285200	676200		248148	123504	946400	197714
	72	263529	283280	90090	134190	452088	234684	180540	413712
	120	657938	1105445	745800		850586	341698	146300	396396
	168	1457960	2478000	2197440	1806490	1062915	1178303	900984	263200
	Fig 4D
	Ern1f/f									Ern1f/f Vav1cre
	3	4	3	3	3	4	4	4	2	0	1	1	4	1	2	2	1	2	3
	Fig 4F
	Ern1f/f									Ern1f/f Vav1cre
	2	3	2	2	0	3	3	2	1	0	1	1	3	1	1	1	0	1	1
	Fig 4H
	Ern1f/f									Ern1f/f Vav1cre
	4	4	4	4	4	4	4	4	4	0	3	3	4	2	2	2	1	2	4

## Sheet: Figure 5
	Fig 5H
		Ern1f/f					Ernf/fVav1cre
	Control	0.0305811	0.0211537	0.0327862	0.0202694	0.0158761	0.014105	0.025915	0.022395	0.02509	0.026585
	HKCA	0.118155	0.06416	0.0734102	0.07946	0.07537	0.05337	0.067035	0.04093	0.047025	0.0594755
	Fig 5I
		Ern1f/f					Ernf/fVav1cre
	Control	1e-05	1e-05	1e-05	1e-05	1e-05	1.8e-05	5e-06	2.1e-05	8e-06	1.7e-05
	HKCA	0.000413	0.000635	0.000211	0.000158	0.000286	0.00010773	0.00016185	7.2706e-05	0.00016	0.000125
	Fig 5J
		Ern1f/f					Ernf/fVav1cre
	Control	0.0017	0.00265	0.0019	0.0017	0.00275	0.0028	0.00255	0.00235	0.00285	0.0031
	HKCA	0.06165	0.05805	0.0499	0.04015	0.0531		0.046	0.0357	0.0417	0.0286
	Fig 5K
		Ern1f/f					Ernf/fVav1cre
	Control	0.00035	0.000245	0.00041	0.000175	0.000265	0.000245	0.00031	0.0002	0.00026	0.00038
	HKCA	0.04113	0.02916	0.027785	0.021905	0.034105	0.021395	0.00792	0.0047	0.005655	0.014445

## Sheet: Figure 6
	Fig 6A
	Ern1f/f	Ern1f/f Vav1cre
	28.45	0.61
	69.36	7.47
	24.11	3.82
	45.09	7.87
	42.59	11.14
	10.32	7.87
	22.25	34.68
	Fig 6B
	Ern1f/f	Ern1f/f Vav1cre
	728.04	2.43
	5462.62	112.9
	671.73	105.59
	3738.28	180.46
	1369.23	646.75
	234.27	393.38
	911.91	571.94
	Fig 6C
	Ern1f/f	Ern1f/f Vav1cre
	5.2	0.67
	16.94	2.92
	6.23	1.33
	12.68	2.73
	6.8	3.89
	2.22	3.21
	5.48	8.09
	Fig 6D
	Ern1f/f	Ern1f/f Vav1cre
	45.45	4
	58.51	2.53
	92.06	3.97
	76	11.15
	24.19	10.93
	16.46	11.11
	23	8.02
	Fig 6E
	Ern1f/f	Ern1f/f Vav1cre
	244.34	33.37
	343.46	30.94
	534.92	68.77
	378.77	119.49
	567.55	138.19
	158.67	121.49
	332.18	108.85
	Fig 6F
	Ern1f/f	Ern1f/f Vav1cre
	112.14	24.57
	390.45	48.42
	76.88	27.51
	275.51	25.06
	146.94	61.17
	55.51	41.64
	85.17	95.77
	Fig 6G
	Ern1f/f	Ern1f/f Vav1cre
	120.51	12.69
	230.65	14.36
	223.19	19.2
	237.12	26.79
	219.56	59.31
	48.12	39.25
	141.78	62.12
	Fig 6H
	Ern1f/f	Ern1f/f Vav1cre
	194.25	27.2
	627.81	95.93
	141.65	63.47
	511.87	85.76
	280.58	142.03
	89.27	107.16
	181.51	213.84
	Fig 6I
	Ern1f/f	Ern1f/f Vav1cre
	1827.75	1396.74
	2302.94	1682.16
	1991.43	1304.78
	1970.9	1705.28
	1934.68	1526.05
	1838.81	1820.43
	1827.75	1777.35
		1646.68

## Sheet: Figure 7
	Fig 7A				Fig 7D					Fig 7E				Fig 7K
					Atf4	Vehicle	MKC8866			Vehicle	MKC8866			Days after C. albicans challenge	Vehicle	MKC8866
	Control	Zymosan	Zymosan+MKC8866			0.035	0.032			30.94	0.61			3	1
	0.0004	0.00297	0.00016			0.037	0.043			36.13	0.61			4	1	1
	0.00036	0.00242	0.00017			0.036	0.036			38.42	1.41			4	1
	0.0003	0.00211	0.00014			0.041	0.034			42.17	0.22			5	1	1
	0.00029	0.00208	0.00022			0.04	0.039			1.01	1.01			5	1
	0.00035	0.00252	0.00018			0.039	0.034			0.42	0.61			5	1
	0.00036	0.00268	0.00021			0.035	0.041			63.07	5.03			6	1	1
						0.033	0.038			1.81	1.01			6	1	1
						0.036	0.044							6	1	1
	Control	HKCA	HKCA+MKC8866			0.052	0.022							6	1	1
	0.00039	0.00142	0.0001							Fig 7F				7	1
	0.00036	0.00154	0.0001							Vehicle	MKC8866			7	1
	0.00028	0.001	7e-05		Ddit3	Vehicle	MKC8866			818.78	850.18			9	1	1
	0.00026	0.001	6e-05			0.014	0.012			2219.9	0.48			9	1
	0.00036	0.00114	0.00011			0.012	0.019			1108.12	0.54			10	1	1
	0.0003	0.00129	0.0001			0.011	0.013			704.87	0.42			10	1
						0.011	0.012			9492.65	1.06			11		1
	Fig 7B					0.013	0.014			0.95	0.08			12		1
						0.013	0.011			0.89	1.71			23		1
	Xbp1s	Vehicle	MKC8866			0.012	0.013			4874.03	183.62			30		0
		0.0053	0.00258791			0.012	0.014			0.89	0.95			30		0
		0.0059	0.00246065			0.014	0.016							30		0
		0.005	0.00219902			0.029	0.009							30		0
		0.0073	0.00281275							Fig 7G				30		0
		0.0085	0.00219641							Vehicle	MKC8866
		0.0055	0.00197715		Atf6	Vehicle	MKC8866			21.72	6.22
		0.0074	0.00206786			0.023	0.019			23.78	2.56
		0.0061	0.00169301			0.022	0.023			13.12	0.91
		0.00790941	0.00193611			0.021	0.022			17.65	1.77
		0.0145757	0.00108114			0.021	0.019			33.85	0.83
						0.022	0.02			1.8	1.14
						0.023	0.017			1.67	0.99
	ERdj4	Vehicle	MKC8866			0.02	0.02			10.11	9.54
		0.061	0.045			0.02	0.019			1.77	3.13
		0.067	0.052			0.023	0.019
		0.062	0.05			0.02	0.012
		0.056	0.04							Fig 7H
		0.061	0.047							Vehicle	MKC8866
		0.066	0.039		Grp78	Vehicle	MKC8866			6.23	0.67
		0.055	0.037			0.219	0.259			9.91	0.51
		0.061	0.035			0.196	0.176			9.91	0
		0.068	0.049			0.155	0.176			10.85	0.34
		0.116	0.025			0.212	0.215			0.67	0
						0.2	0.174			0.13	0.13
						0.292	0.256			20.23	1.68
	Sec61a1	Vehicle	MKC8866			0.189	0.155			0	0
		0.043	0.03			0.235	0.176
		0.041	0.04			0.223	0.17			Fig 7I
		0.037	0.041			0.45	0.132			Vehicle	MKC8866
		0.038	0.032							262.83	107.42
		0.043	0.036							194.56	21.08
		0.041	0.031							171.2	17.44
		0.039	0.032							255.42	15.85
		0.037	0.032							418.05	15.74
		0.041	0.035							23.32	14.95
		0.038	0.02							21.99	18.65
										155.55	98.33
										18.91	26.16
										Fig 7J
										Vehicle	MKC8866
										1949.29	740.963
										2215.11	851.403
										2645.96	729.623
										3622.72	1099.77
										3046.07	1425.42
										2121.78	751.66
										3155.5	1088.71
										2607.6	1297.05
											1178.72
											1218.72

## Sheet: Supplementary figure 1
	Suppl Fig 1C
	naive DC	Candida day 1 DC	Candida day 3 DC		naive Macrophage	Candida day 1 macrophage	Candida day 3 macrophage		naive T cells	Candida day 1 T cells	Candida day 3 T cells		naive B cells	Candida day 1 B cells	Candida day 3 B cells		naive NK cells	Candida day 1 NK cells	Candida day 3 NK cells		naive neutrophils	Candida day 1 neutrophils	Candida day 3 neutrophils		naive monocytes	Candida day 1 monocytes	Candida day 3 monocytes
	3.07	2.18	0.32		12	1.2	0.28		26.5	6.03	0.81		23.6	7.92	0.85		4.44	3.88	0.32		8.54	39.1	60.2		7.64	25.5	11.9
	1.69	2.14	1.11		13.8	2.75	0.85		29.3	8.61	1.9		23.9	12.8	2.91		4.45	5.02	0.72		5.45	31.5	58.1		6.83	21.4	10.2
	0.97	1.95	0.67		14.5	6.55	1.32		27.8	14.1	2.08		27.4	18.1	2.82		4.3	4.87	0.67		4.01	21.2	57.1		5.33	15.7	9.81
	1.33	2.37	0.7		13.4	2.66	2.1		27.1	8.82	1.15		29.3	11.6	2.06		5.83	3.59	0.46		4.91	30.9	40.7		5.88	25	17.8
	1.5	3.59	0.8		13.9	2.28	2.03		23.3	9.64	1.22		31.9	11.3	2.43		5.27	4.6	0.58		4.88	23.8	38.8		6.15	26.9	19
	1.58	3.63			15.5	1.56			28.4	8.62			29.3	7.16			4.62	3.86			4.34	31.4			4.8	26.9
		3.76				2.85				11.7				12				4.1				22.2				23.8
	Suppl Fig 1D
	ERAI naive	ERAI+ Candida day 1	ERAI+ Candida day 3
	1334	918	1144
	970	867	1042
	912	851	1185
		950
	Suppl Fig 1E
	Neutrophils				Monocytes				DCs				NK cells				B cells				T cells
	ERAI naive	ERAI+ Candida day 1	ERAI+ Candida day 3		ERAI naive	ERAI+ Candida day 1	ERAI+ Candida day 3		ERAI naive	ERAI+ Candida day 1	ERAI+ Candida day 3		ERAI naive	ERAI+ Candida day 1	ERAI+ Candida day 3		ERAI naive	ERAI+ Candida day 1	ERAI+ Candida day 3		ERAI naive	ERAI+ Candida day 1	ERAI+ Candida day 3
	438	441	754		757	773	778		2149	2096	1822		738	725	702		172	241	152		124	120	154
	433	435	705		707	663	714		2262	1627	2102		744	774	837		178	197	233		123	113	232
	457	436	648		744	678	733		2505	1851	2338		928	798	757		162	201	223		167	118	178
		471				853				2233				1067				224				163
	Suppl Fig 1F
	Neutrophils				Monocytes				DCs				Macrophages				NK cells				B cells				T cells
	ERAI naive	ERAI+ Candida day 1	ERAI+ Candida day 3		ERAI naive	ERAI+ Candida day 1	ERAI+ Candida day 3		ERAI naive	ERAI+ Candida day 1	ERAI+ Candida day 3		ERAI naive	ERAI+ Candida day 1	ERAI+ Candida day 3		ERAI naive	ERAI+ Candida day 1	ERAI+ Candida day 3		ERAI naive	ERAI+ Candida day 1	ERAI+ Candida day 3		ERAI naive	ERAI+ Candida day 1	ERAI+ Candida day 3
	432	442	650		612	633	654		1486	1657	1448		992	1237	783		740	711	608		172	189	164		111	115	114
	421	460	751		569	615	646		1508	1579	1634		1163	1375	1026		697	759	675		157	168	193		110	115	137
	453	439	689		639	650	614		1725	1524	1488		1511	1324	1236		873	755	629		187	175	152		128	121	108
		458				813				1773				1478				1022				209				135
	Suppl Fig 1G
	Neutrophils				Monocytes				DCs				Macrophages				NK cells				B cells				T cells
	ERAI naive	ERAI+ Candida day 1	ERAI+ Candida day 3		ERAI naive	ERAI+ Candida day 1	ERAI+ Candida day 3		ERAI naive	ERAI+ Candida day 1	ERAI+ Candida day 3		ERAI naive	ERAI+ Candida day 1	ERAI+ Candida day 3		ERAI naive	ERAI+ Candida day 1	ERAI+ Candida day 3		ERAI naive	ERAI+ Candida day 1	ERAI+ Candida day 3		ERAI naive	ERAI+ Candida day 1	ERAI+ Candida day 3
	454	653	495		626	743	692		2095	2197	2216		1367	1372	1353		538	692	570		165	163	160		161	163	162
	411	624	514		588	712	645		2284	2320	2175		1273	1397	1348		555	588	606		148	160	235		159	140	200
	447	461	545		625	657	668		2102	2025	2200		1436	1252	1141		706	564	540		174	148	216		184	157	209
		483				683				2032				1261				557				149				161

## Sheet: Supplementary figure 2
	Suppl Fig 2A
		WT Monocytes			Dectin1KO Monocytes			Ern1KO Monocytes
	Control	0.00076	0.00061	0.00078	0.00089	0.00078	0.0008	0.00013	0.00012	0.00013
	HKCA	0.00514	0.00666	0.00785	0.00134	0.00117	0.00128	0.00014	0.00015	0.00014
		WT Monocytes			Dectin1KO Monocytes			Ern1KO Monocytes
	Control	0.00076	0.00061	0.00078	0.00089	0.00078	0.0008	0.00013	0.00012	0.00013
	Zymosan	0.00935	0.00825	0.00876	0.00263	0.00365	0.00329	0.00013	0.00014	0.00012
	Suppl Fig 2B
	Control	HKCA	HKCA+R406	HKCA+PP2
	0.003	0.01	0.001	0.003
	0.002	0.011	0.001	0.003
	0.002	0.009	0.001	0.003
	Control	Zymosan	Zymosan+R406	Zymosan+PP2
	0.003	0.01	0.002	0.003
	0.002	0.009	0.002	0.003
	0.003	0.01	0.002	0.004
	Suppl Fig 2C
	Control	HKCA	HKCA+VAS-2870	HKCA+DPI
	149	321	201	149
	145	351	216	162
	143	372	206	166
	Suppl Fig 2D
	Control	Zymosan	Zymosan+VAS-2870	Zymosan+DPI
	149	693	659	279
	145	1130	444	246
	143	1324	424	239
	Suppl Fig 2E
	Control	Zymosan	Zym+MitoTEMPO	Zym+MitoQ
	0.00017	0.000968	0.000832	0.001062
	0.000196	0.000944	0.000696	0.000912
	0.000183	0.000939	0.00092	0.000964
	Control	HKCA	HKCA+MitoTEMPO	HKCA+MitoQ
	0.000218	0.000622	0.000578	0.00073
	0.000205	0.000516	0.000546	0.00061
	0.000185	0.00066	0.000637	0.000674
	Suppl Fig 2F
	Control	HKCA	VAS-2870	Hydralazine
	0.000259188	0.00486787	0.00176425	0.00012086
	0.0001	0.0059	0.0009	0.00057884
	0.0002	0.0007	0.002	0.003
	0.003	0.01		0.002
	0.002	0.011
	0.003	0.009
	Control	Zymosan	VAS-2870	Hydralazine
	0.000259188	0.0071	0.00059841	0.00047969
	0.000127647	0.0076	5.9841e-05	0.0003839
	0.00202397	0.0062	0.00151054	0.00369789
	0.003	0.01		0.004
	0.002	0.009		0.005
	0.003	0.01

## Sheet: Supplementary figure 3
		Suppl Fig 3A
		Days after C. albicans challenge	Ern1f/f	Ern1f/fMrp8cre
		6	1
		6	1
		6	1	1
		7	1
		9	1	1
		10	1	1
		12	1
		12	1	1
		14	1
		17		1
		19		1
		25		0
		25		0
		25		0
		Suppl Fig 3B
		Ern1WT Neutrophils	Ern1KO Neutrophils
		12999	12876
		13770	12997
		13756	13112
	Suppl Fig 3F
		Ern1WT Neutrophils		Ern1KO Neutrophils
	Vehicle	417	538	349	385
	HKCA	6744	6728	5516	5816
	Zymosan	2560	3851	4403	4153
	PMA	12268	15287	17015	16262
	Suppl Fig 3G
		Ern1WT Neutrophils				Ern1KO Neutrophils
	Untreated	0.128485	0.103365	-0.00588943	0.136779	0.12512	-0.0134618	0.0308878	0.186177
	HKCA	0.863582	0.858772	0.854207	1.13762	0.904206	0.863338	1.11923	1.05973
	Zymosan	0.951198	0.797352	0.790742	0.820429	0.534974	0.499036	0.767426	0.842905
		Suppl Fig 3H
		Ern1WT				Ern1KO
		Control	PMA	HKCA	Zymosan		Control	PMA	HKCA	Zymosan
		63.48	230.4	78.2	133.4		43.78	196.2	137	259.5
		56.45	179.6	110.2	150.3		51.67	211.3	87.36	148.3
		66.88	234.5	108	230.5		43.27	163.1	117	224.5
		50.89	230.3	96.86	201.6		57.84	210.7	107.9	141.4
		62.94	281.8	130.4	258.9		69.78	230.9	126	151.2
		59.55	265.4				55.07	217.4	130.6	187.3
	Suppl Fig 3I
	Time(min)	Ern1WT neutrophils				Ern1KO neutrophils
	0	100				100
	30	57.7236	59.3496	46.3415	61.7886	66.2602	58.1301	67.0732	52.0325
	180	27.2358	30.4878	41.4634	23.1707	34.1463	42.6829	31.7073	32.1138

[truncated: 2 more sheets: Supplementary figure 4, Supplementary figure 5]
